# Supplementary material for: Longitudinal CSF and Serum Biomarker Dynamics in Tofersen-Treated SOD1-ALS: A Real-World Multicentre Cohort Study
Source: Int J Mol Sci. 2026 May 9;27(10):4208. doi: 10.3390/ijms27104208 (PMC13207959; doi:10.3390/ijms27104208)
Supplement: Supplementary file 1 [file ijms-27-04208-s001.zip]

Archive with 1 entries (1 files):
- ijms-4277406-supplementary.pdf
